# Supplementary material for: Effects of Rice Bran Supplementation on Metabolic Syndrome-Related Parameters: A Systematic Review and Meta-Analysis
Source: Int J Mol Sci. 2025 Sep 17;26(18):9051. doi: 10.3390/ijms26189051 (PMC12469846; doi:10.3390/ijms26189051)
Supplement: Supplementary file 1 [file ijms-26-09051-s001.zip]

Archive with 1 entries (1 files):
- ijms-3846852-supplementary.pdf
